# Supplementary material for: The Sankara Nethralaya Tamil Nadu Essilor Myopia (STEM) Study—Defining a Threshold for Non-Cycloplegic Myopia Prevalence in Children
Source: J Clin Med. 2021 Mar 15;10(6):1215. doi: 10.3390/jcm10061215 (PMC8001787; doi:10.3390/jcm10061215)
Supplement: Supplementary file 1 [file jcm-10-01215-s001.zip]

Archive with 1 entries (1 files):
- jcm-1107129-supplementary.xlsx
