# Supplementary material for: The Sankara Nethralaya Tamil Nadu Essilor Myopia (STEM) Study—Defining a Threshold for Non-Cycloplegic Myopia Prevalence in Children
Source: J Clin Med. 2021 Mar 15;10(6):1215. doi: 10.3390/jcm10061215 (PMC8001787; doi:10.3390/jcm10061215)
Supplement: Supplementary file 1 [file jcm-10-01215-s001.zip › jcm-1107129-supplementary.xlsx]

## Sheet: S1 Data
Sno	Age	Gender(M/F)	NON_CYCLO_OF_SPH_OD	NON_CYCLO_OF_OD_CYL	NON_CYCLO_OD_AXIS	CYCLO_OF_OD_SPH	CYCLO_OF_OD_CYL	CYCLO_OF_OD_AXIS	NON_CYCLO_OF_OD_M	NON_CYCLO_OF_OD_J0	NON_CYCLO_OD_J45	CYCLO_OF_OD_M	CYCLO_OF_OD_J0	CYCLO_OF_OD_J45
1	6	F	0.62	-0.5	172	0.5	-0.62	180	0.37	0.240315	-0.0689093	0.19	0.31	-7.59592e-17
2	6	M	0.12	-0.5	22	0.62	-0.5	33	-0.13	0.179835	0.173665	0.37	0.101684	0.228386
3	6	M	0.62	-0.62	177	0.62	-0.37	103	0.31	0.308302	-0.0324038	0.435	-0.166277	-0.0810987
4	6	M	0	-0.12	136	0.62	-0.37	117	-0.06	0.00209397	-0.0599634	0.435	-0.10874	-0.149668
5	6	M	0	-0.75	90	-0.25	-0.75	74	-0.375	-0.375	4.59431e-17	-0.625	-0.318018	0.19872
6	6	F	0.25			0.75			0.25	0	0	0.75	0	0
7	6	F	0.5			1.12	-0.25	137	0.5	0	0	0.995	0.00871956	-0.124696
8	6	M	1.62			2	-0.25	67	1.62	0	0	1.875	-0.0868323	0.0899175
9	6	M	1.12	-0.75	26	1.25	-0.12	73	0.745	0.230873	0.295504	1.19	-0.0497423	0.0335516
10	6	M	1.37	-0.5	25	2.37	-0.25	63	1.12	0.160697	0.191511	2.245	-0.0734732	0.101127
11	7	F	1	-0.5	79	1.5	-0.62	86	0.75	-0.231796	0.0936516	1.19	-0.306983	0.0431437
12	7	F	0.5	-0.87	6	1	-0.62	20	0.065	0.425494	0.0904416	0.69	0.237474	0.199264
13	7	F	1	-2.37	1	1	-2.25	2	-0.185	1.18428	0.0413559	-0.125	1.12226	0.078476
14	7	M	0.75	-0.25	67	2.37	-0.5	22	0.625	-0.0868323	0.0899175	2.12	0.179835	0.173665
15	7	F	1	-0.5	155	1.87	-0.37	152	0.75	0.160697	-0.191511	1.685	0.103451	-0.153372
16	7	F	1	-0.25	152	1	-0.62	4	0.875	0.0698991	-0.10363	0.69	0.306983	0.0431437
17	8	F	0.25			1.25	-0.5	33	0.25	0	0	1	0.101684	0.228386
18	8	F	0.25	-0.37	115	1.25	-0.5	86	0.065	-0.118916	-0.141718	1	-0.247567	0.0347933
19	8	F	0.5	-0.87	34	0.5	-1	53	0.065	0.162954	0.403325	0	-0.137819	0.480631
20	8	M	-1.5	-0.5	140	-1.5	-0.5	111	-1.75	0.043412	-0.246202	-1.75	-0.185786	-0.167283
21	8	M	0.75	-0.37	29	1.12	-0.75	173	0.565	0.0980351	0.156889	0.745	0.363861	-0.0907207
22	8	M	0.25			0.62			0.25	0	0	0.62	0	0
23	8	M	0.5	-0.62	148	0.25	-0.37	57	0.19	0.135895	-0.278626	0.065	-0.0752463	0.169006
24	8	M	0.62	-0.5	162	1.5			0.37	0.202254	-0.146946	1.5	0	0
25	8	M	0.87	-0.25	16	1.12	-0.62	16	0.745	0.106006	0.0662399	0.81	0.262895	0.164275
26	8	M	0.62	-0.5	163	1.12			0.37	0.207259	-0.139798	1.12	0	0
27	9	M	0.62			1.25	-0.5	50	0.62	0	0	1	-0.043412	0.246202
28	9	F	0.5	-2.75	2	0.62	-2	9	-0.875	1.37165	0.0959152	-0.38	0.951057	0.309017
29	9	M	0.62	-0.37	1	0.5	-0.25	125	0.435	0.184887	0.00645641	0.375	-0.0427525	-0.117462
30	9	F	0.75	-1.5	167	0.37	-1.37	167	0	0.674096	-0.328778	-0.315	0.615674	-0.300284
31	9	F	0.75	-1	175	0.87	-0.75	8	0.25	0.492404	-0.0868241	0.495	0.360473	0.103364
32	9	M	0.5			1.25	-0.5	48	0.5	0	0	1	-0.0261321	0.24863
33	9	M	1	-1	111	0.5	-0.25	70	0.5	-0.371572	-0.334565	0.375	-0.0957556	0.0803485
34	9	M	0.37	-0.37	170	0.5	-0.37	130	0.185	0.173843	-0.0632737	0.315	-0.0321249	-0.182189
35	9	M	0.25			0.62	-0.5	96	0.25	0	0	0.37	-0.244537	-0.0519779
36	10	F	1.37	-0.25	167	1.5	-0.62	128	1.245	0.112349	-0.0547964	1.19	-0.0749958	-0.300792
37	10	F	0.25	-0.5	137	1	-0.75	59	0	0.0174391	-0.249391	0.625	-0.176052	0.331105
38	10	M	0.62	-0.62	153	0.62	-0.25	8	0.31	0.182213	-0.250795	0.495	0.120158	0.0344547
39	10	M	0.75	-0.25	39	1.37	-0.37	81	0.625	0.025989	0.122268	1.185	-0.175945	0.0571681
40	10	M	0.37	-0.37	100	1.37			0.185	-0.173843	-0.0632737	1.37	0	0
41	10	M	0.37			0.75	-0.37	37	0.37	0	0	0.565	0.0509929	0.177833
42	10	M	0			0.75	-0.12	109	0	0	0	0.69	-0.0472806	-0.0369397
43	10	F	0.87	-0.87	118	1.12	-0.37	85	0.435	-0.243249	-0.360631	0.935	-0.182189	0.0321249
44	11	F	0.25	-0.5	12	1			0	0.228386	0.101684	1	0	0
45	11	F	0.37			0.37			0.37	0	0	0.37	0	0
46	11	F	0.5	-0.62	130	1	-0.75	93	0.19	-0.0538309	-0.30529	0.625	-0.372946	-0.0391982
47	11	M	0.62	-0.37	51	1.5	-0.25	167	0.435	-0.0384637	0.180957	1.375	0.112349	-0.0547964
48	11	M	0.5	-0.25	62	1	-0.37	32	0.375	-0.0698991	0.10363	0.815	0.0810987	0.166277
49	11	F	-5.5	-2.25	15	-5	-1.87	20	-6.625	0.974279	0.5625	-5.935	0.716252	0.601006
50	11	F	1	-0.12	156	1.12	-0.75	147	0.94	0.0401478	-0.0445887	0.745	0.152526	-0.34258
51	11	F	0			0.12	-0.37	37	0	0	0	-0.065	0.0509929	0.177833
52	11	M	0.75	-0.37	82	1.25	-0.37	95	0.565	-0.177833	0.0509929	1.065	-0.182189	-0.0321249
53	11	F	0.25	-0.5	94	0.5	-0.75	91	0	-0.247567	-0.0347933	0.125	-0.374772	-0.0130873
54	11	F	0.75	-0.25	138	1.12	-0.37	3	0.625	0.0130661	-0.124315	0.935	0.183987	0.0193378
55	11	F	-0.37	-0.12	15	-0.12			-0.43	0.0519615	0.03	-0.12	0	0
56	11	F	0.5	-0.25	29	0.75	-0.62	26	0.375	0.0662399	0.106006	0.44	0.190855	0.244283
57	11	F	0.37	-0.12	82	0.87	-0.25	129	0.31	-0.0576757	0.0165382	0.745	-0.025989	-0.122268
58	11	F	0.12	-0.12	126	0.5	-0.12	24	0.06	-0.018541	-0.0570634	0.44	0.0401478	0.0445887
59	11	F	0.5	-0.5	9	0.87	-0.25	42	0.25	0.237764	0.0772542	0.745	0.0130661	0.124315
60	11	F	0.62			0.75	-0.12	31	0.62	0	0	0.69	0.0281683	0.0529769
61	11	F	0			0.87	-0.12	173	0	0	0	0.81	0.0582177	-0.0145153
62	11	M	0.87	-0.25	61	0.87	-0.12	117	0.745	-0.0662399	0.106006	0.81	-0.0352671	-0.048541
63	11	M	-0.25	-0.25	34	0.75	-0.25	138	-0.375	0.0468258	0.115898	0.625	0.0130661	-0.124315
64	11	M	0.37	-0.37	77	1.12	-0.25	112	0.185	-0.166277	0.0810987	0.995	-0.0899175	-0.0868323
65	11	M	0.37	-0.37	29	0.62	-0.62	21	0.185	0.0980351	0.156889	0.31	0.230375	0.20743
66	11	M	0	-0.12	174	0.37	-0.5	170	-0.06	0.0586889	-0.0124747	0.12	0.234923	-0.085505
67	11	M	0.25	-0.25	117	0.25	-0.5	125	0.125	-0.0734732	-0.101127	0	-0.085505	-0.234923
68	11	M	0.37	-0.62	40	0.37	-0.37	175	0.06	0.0538309	0.30529	0.185	0.182189	-0.0321249
69	11	M	0	-0.5	162	1.37			-0.25	0.202254	-0.146946	1.37	0	0
70	11	M	0.62	-0.37	45	1.37	-0.25	61	0.435	1.13326e-17	0.185	1.245	-0.0662399	0.106006
71	11	M	-1.12			-1			-1.12	0	0	-1	0	0
72	11	M	0.5	-0.12	69	1.75	-0.37	89	0.44	-0.0445887	0.0401478	1.565	-0.184887	0.00645641
73	11	M	0.25	-0.25	144	0.75			0.125	0.0386271	-0.118882	0.75	0	0
74	11	M	0.62	-0.5	171	0.62	-0.62	19	0.37	0.237764	-0.0772542	0.31	0.244283	0.190855
75	11	M	0.62	-0.37	17	0.87	-0.12	22	0.435	0.153372	0.103451	0.81	0.0431604	0.0416795
76	11	M	-6.25	-0.5	58	-6.12	-0.75	42	-6.5	-0.109593	0.224699	-6.495	0.0391982	0.372946
77	11	M	0.37	-0.62	6	0.87	-0.25	20	0.06	0.303226	0.0644526	0.745	0.0957556	0.0803485
78	11	M	-0.62	-0.12	19	0.5	-0.37	42	-0.68	0.0472806	0.0369397	0.315	0.0193378	0.183987
79	11	M	0.62	-0.37	71	0.75			0.435	-0.145782	0.113897	0.75	0	0
80	11	F	-4	-2.5	15	-3.75	-2.37	13	-5.25	1.08253	0.625	-4.935	1.06507	0.51947
81	11	F	0.5	-2.75	23	0.75	-2.25	12	-0.875	0.955155	0.989092	-0.375	1.02774	0.457579
82	11	F	0.37	-0.62	14	1	-0.87	164	0.06	0.273714	0.145536	0.565	0.368901	-0.230515
83	11	M	-0.62	-1.12	104	-0.25	-1.25	108	-1.18	-0.494451	-0.262904	-0.875	-0.505636	-0.367366
84	11	M	0.75	-0.87	44	0.5	-0.5	97	0.315	0.0151813	0.434735	0.25	-0.242574	-0.0604805
85	11	F	0.12	-0.62	159	0.12	-0.75	170	-0.19	0.230375	-0.20743	-0.255	0.352385	-0.128258
86	11	F	0.12	-0.37	180	1	-0.37	163	-0.065	0.185	-4.53305e-17	0.815	0.153372	-0.103451
87	11	F	-0.87	-0.25	165	-1.12	-0.37	133	-0.995	0.108253	-0.0625	-1.305	-0.0129049	-0.184549
88	11	F	0.62			1	-0.12	50	0.62	0	0	0.94	-0.0104189	0.0590885
89	11	F	0.75	-0.62	104	1			0.44	-0.273714	-0.145536	1	0	0
90	11	F	0.5			0.75			0.5	0	0	0.75	0	0
91	11	F	0.5	-0.5	126	1	-0.25	119	0.25	-0.0772542	-0.237764	0.875	-0.0662399	-0.106006
92	11	M	0	-0.25	166	0.87			-0.125	0.110368	-0.0586839	0.87	0	0
93	11	M	0.12	-0.12	138	0.37			0.06	0.00627171	-0.0596713	0.37	0	0
94	11	M	0.5	-0.25	6	1	-0.37	145	0.375	0.122268	0.025989	0.815	0.0632737	-0.173843
95	11	F	0.75	-0.5	88	0.37	-0.25	81	0.5	-0.249391	0.0174391	0.245	-0.118882	0.0386271
96	11	F	0.5	-1	5	0.5	-0.62	168	0	0.492404	0.0868241	0.19	0.283199	-0.126088
97	11	F	0.75			0.87			0.75	0	0	0.87	0	0
98	11	F	0	-0.75	162	0.37	-0.37	143	-0.375	0.303381	-0.220419	0.185	0.0509929	-0.177833
99	11	F	1	-0.25	34	0.75	-0.12	59	0.875	0.0468258	0.115898	0.69	-0.0281683	0.0529769
100	11	F	0.25			0.37			0.25	0	0	0.37	0	0
101	11	M	0.5			1.5	-0.25	174	0.5	0	0	1.375	0.122268	-0.025989
102	11	M	0			0.87	-0.37	145	0	0	0	0.685	0.0632737	-0.173843
103	11	F	0.75	-0.75	9	1	-1.25	13	0.375	0.356646	0.115881	0.375	0.561746	0.273982
104	11	F	0.25			0.62	-0.37	93	0.25	0	0	0.435	0.183987	0.0193378
105	11	F	0.37	-0.25	45	1	-0.5	80	0.245	7.65718e-18	0.125	0.75	-0.234923	0.085505
106	11	M	0.37	-0.5	32	0.37	-0.75	176	0.12	0.109593	0.224699	-0.005	0.371351	-0.0521899
107	11	M	0.62	-0.25	72	0.75			0.495	-0.101127	0.0734732	0.75	0	0
108	11	M	0.75	-0.12	15	1.12	-0.75	73	0.69	0.0519615	0.03	0.745	-0.310889	0.209697
109	11	M	0.5	-0.5	120	0.62	-0.5	164	0.25	-0.125	-0.216506	0.37	0.212012	-0.13248
110	11	M	0.5	-0.5	114	1	-0.25	66	0.25	-0.167283	-0.185786	0.875	-0.0836413	0.0928931
111	11	M	0.5	-0.75	11	1.5	-1	3	0.125	0.347694	0.140477	1	0.497261	0.0522642
112	11	M	0.5			0.87			0.5	0	0	0.87	0	0
113	11	M	1			1			1	0	0	1	0	0
114	11	F	0.37	-0.37	152	0.37	-0.5	155	0.185	0.103451	-0.153372	0.12	0.160697	-0.191511
115	11	F	0.5	-0.37	144	1	-0.12	180	0.315	0.0571681	-0.175945	0.94	0.06	-1.47018e-17
116	11	F	0.87	-0.37	16	1.12			0.685	0.156889	0.0980351	1.12	0	0
117	11	F	0.62			0.75			0.62	0	0	0.75	0	0
118	11	F	0.25	-0.12	47	1.25	-0.62	93	0.19	-0.00418539	0.0598538	0.94	-0.308302	-0.0324038
119	11	M	0.87	-0.5	174	0.87	-0.5	135	0.62	0.244537	-0.0519779	0.62	-4.59431e-17	-0.25
120	11	M	0.25			0.37			0.25	0	0	0.37	0	0
121	11	M	0.87	-0.87	105	0.87	-0.5	104	0.435	-0.376721	-0.2175	0.62	-0.220737	-0.117368
122	11	M	0.37	-0.25	100	0.75	-0.25	109	0.245	-0.117462	-0.0427525	0.625	-0.0985013	-0.0769577
123	11	M	0.5			0.87	-0.5	130	0.5	0	0	0.62	-0.043412	-0.246202
124	11	M	-0.75	-0.5	180	-0.5	-0.62	179	-1	0.25	-6.12574e-17	-0.81	0.309811	-0.0108188
125	11	M	0.37	-0.5	28	1	-0.25	33	0.12	0.139798	0.207259	0.875	0.0508421	0.114193
126	11	M	0.37			1	-0.12	7	0.37	0	0	0.94	0.0582177	0.0145153
127	11	M	2.39	-2.26	173	3.75	-2.19	178	1.26	1.09643	-0.273372	2.655	1.09233	-0.0763833
128	11	F	-0.28	-4.62	6	0.5	-4.17	6	-2.59	2.25952	0.480276	-1.585	2.03944	0.433496
129	11	F	-0.06	-1.77	162	0.5	-1.1	158	-0.945	0.71598	-0.52019	-0.05	0.395637	-0.382062
130	12	F	0.96	-0.27	158	0.91	-0.17	171	0.825	0.0971109	-0.0937789	0.825	0.0808398	-0.0262664
131	12	F	0.51	-0.56	141	0.9	-0.48	153	0.23	0.0582153	-0.273881	0.66	0.141068	-0.194164
132	12	F	0.38	-0.02	22	0.97	-0.15	158	0.37	0.0071934	0.00694658	0.895	0.0539505	-0.0520994
133	12	M	0.39	-0.41	35	0.59	-0.26	91	0.185	0.0701141	0.192637	0.46	-0.129921	-0.00453693
134	12	M	-0.99	-0.95	93	-1.21	-0.3	99	-1.465	-0.472398	-0.049651	-1.36	-0.142658	-0.0463525
135	12	M	0.62	-1.33	6	1.41	-1.41	1	-0.045	0.650468	0.138261	0.705	0.704571	0.0246041
136	12	M	-0.66	-0.09	138	-0.41	-0.4	147	-0.705	0.00470378	-0.0447535	-0.61	0.0813473	-0.182709
137	12	F	0.77	-0.37	137	1.16	-0.37	140	0.585	0.0129049	-0.184549	0.975	0.0321249	-0.182189
138	12	F	-0.02	-0.23	129	0.22	-0.27	118	-0.135	-0.0239098	-0.112487	0.085	-0.075491	-0.11192
139	12	F	0	-1.19	83	-0.72	-0.01	11	-0.595	-0.577326	0.143944	-0.725	0.00463592	0.00187303
140	12	F	0.51	-0.25	109	0.88	-0.5	90	0.385	-0.0985013	-0.0769577	0.63	-0.25	3.06287e-17
141	12	F	0.48	-0.4	137	0.26	-0.44	135	0.28	0.0139513	-0.199513	0.04	-4.04299e-17	-0.22
142	12	F	0.89	-0.04	111	1.42	-0.35	151	0.87	-0.0148629	-0.0133826	1.245	0.0927359	-0.148408
143	12	F	0.2	-0.44	125	0.19	-0.3	124	-0.02	-0.0752444	-0.206732	0.04	-0.056191	-0.139078
144	12	F	0.32	-1.36	8	0.55	-1.58	6	-0.36	0.653658	0.187433	-0.24	0.772737	0.16425
145	12	M	0.89	-1.26	107	0.42	-1.11	93	0.26	-0.522294	-0.352292	-0.135	-0.55196	-0.0580133
146	12	M	0.21	-0.12	90	0.26	-0.5	116	0.15	-0.06	7.35089e-18	0.01	-0.153915	-0.197003
147	12	M	0.18	-0.3	112	0.73	-0.67	139	0.03	-0.107901	-0.104199	0.395	0.046623	-0.33174
148	12	M	0.73	-0.69	5	1.08	-0.42	5	0.385	0.339759	0.0599086	0.87	0.20681	0.0364661
149	12	M	0.39	-0.24	134	1.05	-0.24	100	0.27	-0.00418794	-0.119927	0.93	-0.112763	-0.0410424
150	12	M	0.46	-0.65	155	0.9	-0.88	122	0.135	0.208906	-0.248964	0.46	-0.192883	-0.395469
151	12	M	-0.73	-0.38	26	0.01	-0.25	9	-0.92	0.116976	0.149722	-0.115	0.118882	0.0386271
152	12	M	-0.59	-0.48	172	-0.58	-0.33	166	-0.83	0.230703	-0.066153	-0.745	0.145686	-0.0774628
153	12	M	-0.27	-0.28	156	0.06	-0.59	148	-0.41	0.0936783	-0.10404	-0.235	0.129319	-0.265144
154	12	M	0.29	-0.27	162	0.8	-0.05	68	0.155	0.109217	-0.079351	0.775	-0.0179835	0.0173665
155	12	M	-0.71	-0.22	94	-0.5	-0.28	180	-0.82	-0.108929	-0.015309	-0.64	0.14	-3.43042e-17
156	12	M	0.62	-0.16	118	1.23	-0.3	136	0.54	-0.0447354	-0.066323	1.08	0.00523492	-0.149909
157	12	F	0.73	-0.03	33	2.72	-0.76	30	0.715	0.00610105	0.0137032	2.34	0.19	0.32909
158	12	F	0.25	-0.44	6	0.14	-0.62	130	0.03	0.215192	0.0457406	-0.17	-0.0538309	-0.30529
159	12	F	0.36	-0.04	145	0.46	-0.31	68	0.34	0.0068404	-0.0187939	0.305	-0.111498	0.107672
160	12	F	-0.62	-0.34	157	-0.71	-0.06	125	-0.79	0.118092	-0.122288	-0.74	-0.0102606	-0.0281908
161	12	F	1.32	-0.05	34	1.62	-0.48	11	1.295	0.00936516	0.0231796	1.38	0.222524	0.0899056
162	12	F	0.54	-0.63	3	0.83	-0.03	50	0.225	0.313274	0.0329265	0.815	-0.00260472	0.0147721
163	12	F	0.73	-0.4	66	1.14	-0.05	43	0.53	-0.133826	0.148629	1.115	0.00174391	0.0249391
164	12	F	-0.16	-0.03	19	0.3	-0.04	172	-0.175	0.0118202	0.00923492	0.28	0.0192252	-0.00551275
165	12	F	0.16	-0.33	19	1	-0.02	106	-0.005	0.130022	0.101584	0.99	-0.00848048	-0.00529919
166	12	M	0.66	-0.99	176	1.88	-0.88	179	0.165	0.490183	-0.0688907	1.44	0.439732	-0.0153558
167	12	M	0.37	-0.48	98	0.73	-0.62	116	0.13	-0.230703	-0.066153	0.42	-0.190855	-0.244283
168	12	M	-2.09	-0.91	168	-2.38	-0.44	177	-2.545	0.415663	-0.185065	-2.6	0.218795	-0.0229963
169	12	M	0.19	-2.89	177	0.36	-3.05	179	-1.255	1.43708	-0.151044	-1.165	1.52407	-0.0532217
170	12	F	-0.15	-0.46	36	-0.13	-0.3	158	-0.38	0.0710739	0.218743	-0.28	0.107901	-0.104199
171	12	F	-2.88	-0.02	25	-2.51	-0.44	127	-2.89	0.00642788	0.00766044	-2.73	-0.0606402	-0.211478
172	12	F	-3.39	-0.01	28	-3.02	-0.27	153	-3.395	0.00279596	0.00414519	-3.155	0.079351	-0.109217
173	12	F	-0.94	-0.45	132	-0.91	-0.36	142	-1.165	-0.0235189	-0.223767	-1.09	0.0435459	-0.174653
174	12	F	0.48	-0.03	55	1.18	-0.06	32	0.465	-0.0051303	0.0140954	1.15	0.0131511	0.0269638
175	12	M	1.08	-0.05	7	2.69	-0.7	178	1.055	0.0242574	0.00604805	2.34	0.349147	-0.0244148
176	12	F	1.43	-0.25	88	2.19	-0.23	62	1.305	-0.124696	0.00871956	2.075	-0.0643072	0.0953393
177	12	F	0.08	-0.56	109	0.69	-0.63	103	-0.2	-0.220643	-0.172385	0.375	-0.28312	-0.138087
178	12	F	0.12	-0.5	117	0.5			-0.13	-0.146946	-0.202254	0.5	0	0
179	12	F	0.5	-0.37	162	0.37	-0.37	102	0.315	0.149668	-0.10874	0.185	-0.169006	-0.0752463
180	12	M	0.62	-0.5	142	1.37	-0.37	146	0.37	0.0604805	-0.242574	1.185	0.0693022	-0.171529
181	12	M	0.12			1.12	-0.25	112	0.12	0	0	0.995	-0.0899175	-0.0868323
182	12	M	1	-0.37	1	1.87			0.815	0.184887	0.00645641	1.87	0	0
183	12	F	0.62	-0.87	168	0.75	-0.75	165	0.185	0.397392	-0.17693	0.375	0.32476	-0.1875
184	12	F	1	-0.62	57	1	-0.25	147	0.69	-0.126088	0.283199	0.875	0.0508421	-0.114193
185	12	F	0.75			0.75	-0.37	143	0.75	0	0	0.565	0.0509929	-0.177833
186	12	F	0.5			0.75	-0.25	135	0.5	0	0	0.625	-2.29715e-17	-0.125
187	12	F	1	-0.25	94	0.75			0.875	-0.123784	-0.0173966	0.75	0	0
188	12	F	-2.75	-1.37	16	-2.5	-1.25	5	-3.435	0.580913	0.362995	-3.125	0.615505	0.10853
189	12	F	0.37			0.87	-0.5	8	0.37	0	0	0.62	0.240315	0.0689093
190	12	F	0.25	-0.37	145	0.62	-0.37	95	0.065	0.0632737	-0.173843	0.435	-0.182189	-0.0321249
191	12	F	0.75			0.87	-0.37	25	0.75	0	0	0.685	0.118916	0.141718
192	12	F	0.37	-1	60	0.87	-0.37	86	-0.13	-0.25	0.433013	0.685	-0.1832	0.025747
193	12	M	1			1.25	-0.37	60	1	0	0	1.065	-0.0925	0.160215
194	12	M	0.5			1.5			0.5	0	0	1.5	0	0
195	12	F	0.62	-0.37	136	0.87	-0.25	124	0.435	0.00645641	-0.184887	0.745	-0.0468258	-0.115898
196	12	F	0.75	-0.62	147	1.12	-0.37	129	0.44	0.126088	-0.283199	0.935	-0.0384637	-0.180957
197	12	M	0.37	-1.75	80	1.37	-1.5	84	-0.505	-0.822231	0.299268	0.62	-0.733611	0.155934
198	12	M	-0.12	-0.37	10	0	-0.25	179	-0.305	0.173843	0.0632737	-0.125	0.124924	-0.00436244
199	12	M	0.89	-0.5	180	0.75	-0.25	154	0.64	0.25	-6.12574e-17	0.625	0.0769577	-0.0985013
200	12	M	0.5	-0.25	10	0.75	-0.12	169	0.375	0.117462	0.0427525	0.69	0.055631	-0.0224764
201	12	M	0.37			0.37	-0.75	101	0.37	0	0	-0.005	-0.347694	-0.140477
202	12	M	0.5	-0.25	10	0.75	-0.12	169	0.375	0.117462	0.0427525	0.69	0.055631	-0.0224764
203	12	F	0.75	-1	6	1.37	-1.12	180	0.25	0.489074	0.103956	0.81	0.56	-1.37217e-16
204	12	F	-0.62			-0.5			-0.62	0	0	-0.5	0	0
205	12	F	-2.5	-1.62	113	-2.75	-1	100	-3.31	-0.562673	-0.582665	-3.25	-0.469846	-0.17101
206	12	F	0.12	-0.25	38	0.12			-0.005	0.0302402	0.121287	0.12	0	0
207	12	F	0.5	-0.62	141	0.37	-0.25	140	0.19	0.0644526	-0.303226	0.245	0.021706	-0.123101
208	12	F	0.25	-0.12	9	0.37			0.19	0.0570634	0.018541	0.37	0	0
209	12	F	0.25	-0.12	54	0.62			0.19	-0.018541	0.0570634	0.62	0	0
210	12	M	0.5			1	-0.5	48	0.5	0	0	0.75	-0.0261321	0.24863
211	12	M	0.37	-0.12	156	1	-0.37	66	0.31	0.0401478	-0.0445887	0.815	-0.123789	0.137482
212	12	M	0			0.87	-0.5	105	0	0	0	0.62	-0.216506	-0.125
213	12	M	0.37	-0.37	4	0.5	-0.12	137	0.185	0.1832	0.025747	0.44	0.00418539	-0.0598538
214	12	M	0	-0.12	98	0.62	-0.5	128	-0.06	-0.0576757	-0.0165382	0.37	-0.0604805	-0.242574
215	12	F	-0.75	-0.87	18	-1	-0.5	25	-1.185	0.351922	0.255687	-1.25	0.160697	0.191511
216	12	F	0.87	-0.75	73	0.75	-0.87	85	0.495	-0.310889	0.209697	0.315	-0.428391	0.075537
217	12	F	0.25	-1	53	0.12	-1	61	-0.25	-0.137819	0.480631	-0.38	-0.26496	0.424024
218	12	F	0.62	-0.62	38	1.37	-0.5	37	0.31	0.0749958	0.300792	1.12	0.0689093	0.240315
219	12	F	1	-0.5	11	1.12	-0.37	9	0.75	0.231796	0.0936516	0.935	0.175945	0.0571681
220	12	F	-1.25	-0.25	6	-1	-0.5	41	-1.375	0.122268	0.025989	-1.25	0.0347933	0.247567
221	12	M	0.25	-0.25	34	0.37	-0.37	21	0.125	0.0468258	0.115898	0.185	0.137482	0.123789
222	12	M	0.25	-0.75	25	1.25	-0.87	14	-0.125	0.241045	0.287267	0.815	0.384082	0.20422
223	12	M	1.25	-0.87	80	1.75	-0.75	68	0.815	-0.408766	0.148779	1.375	-0.269752	0.260497
224	12	M	0.5	-0.5	60	0.87	-0.37	60	0.25	-0.125	0.216506	0.685	-0.0925	0.160215
225	12	F	0.5	-2	88	0.5	-2.5	101	-0.5	-0.997564	0.0697565	-0.75	-1.15898	-0.468258
226	12	F	0.75	-0.62	10	1.25	-0.5	180	0.44	0.291305	0.106026	1	0.25	-6.12574e-17
227	12	M	-3.62	-0.62	60	-3.37	-0.12	104	-3.93	-0.155	0.268468	-3.43	-0.0529769	-0.0281683
228	12	M	1.12	-2	5	1.25	-2	172	0.12	0.984808	0.173648	0.25	0.961262	-0.275637
229	12	M	0.87	-0.75	42	0.87	-0.25	135	0.495	0.0391982	0.372946	0.745	-2.29715e-17	-0.125
230	13	F	-0.39	-0.03	83	-0.03	-0.24	114	-0.405	-0.0145544	0.00362883	-0.15	-0.0802957	-0.0891774
231	13	M	0.37	-0.37	126	0.75	-0.12	133	0.185	-0.0571681	-0.175945	0.69	-0.00418539	-0.0598538
232	13	M	0.5	-0.87	28	0.5	-0.5	180	0.065	0.243249	0.360631	0.25	0.25	-6.12574e-17
233	13	M	0.87	-0.75	28	0.75	-0.5	136	0.495	0.209697	0.310889	0.5	0.00872487	-0.249848
234	13	M	0.87	-0.5	157	0.87	-0.37	173	0.62	0.173665	-0.179835	0.685	0.179505	-0.0447556
235	13	M	0.37	-0.62	36	0.5	-0.62	128	0.06	0.0957953	0.294828	0.19	-0.0749958	-0.300792
236	13	M	0.75			1.25	-0.37	108	0.75	0	0	1.065	-0.149668	-0.10874
237	13	F	0.87	-0.75	51	1	-0.37	107	0.495	-0.0779669	0.366805	0.815	-0.153372	-0.103451
238	13	M	0.5	-0.25	16	0.37			0.375	0.106006	0.0662399	0.37	0	0
239	13	F	0.75	-0.5	35	1			0.5	0.085505	0.234923	1	0	0
240	13	F	0.75	-0.37	36	1.25	-0.5	120	0.565	0.0571681	0.175945	1	-0.125	-0.216506
241	13	F	0.37			0.12	-0.37	138	0.37	0	0	-0.065	0.0193378	-0.183987
242	13	M	1	-0.5	50	1.25			0.75	-0.043412	0.246202	1.25	0	0
243	13	M	0.25	-0.37	65	1.37	-0.37	75	0.065	-0.118916	0.141718	1.185	-0.160215	0.0925
244	13	M	0			1	-0.12	20	0	0	0	0.94	0.0459627	0.0385673
245	13	M	0.62	-1.12	88	1	-1.37	96	0.06	-0.558636	0.0390636	0.315	-0.670031	-0.14242
246	13	M	0.25	-0.75	21	0.37	-0.25	50	-0.125	0.278679	0.250924	0.245	-0.021706	0.123101
247	13	M	0.37	-0.25	26	0.87			0.245	0.0769577	0.0985013	0.87	0	0
248	13	F	0.37	-0.5	38	1.5	-0.62	30	0.12	0.0604805	0.242574	1.19	0.155	0.268468
249	13	F	0	-0.75	29	0	-0.5	22	-0.375	0.19872	0.318018	-0.25	0.179835	0.173665
250	13	F	0.5	-0.37	40	0.12	-0.12	100	0.315	0.0321249	0.182189	0.06	-0.0563816	-0.0205212
251	13	F	0.62	-0.75	4	0.75	-0.12	40	0.245	0.371351	0.0521899	0.69	0.0104189	0.0590885
252	13	F	0.62	-0.5	56	1	-0.37	79	0.37	-0.0936516	0.231796	0.815	-0.171529	0.0693022
253	13	F	1	-0.37	14	1.62	-0.37	7	0.815	0.163345	0.0868522	1.435	0.179505	0.0447556
254	13	M	0.62	-0.25	54	0.62			0.495	-0.0386271	0.118882	0.62	0	0
255	13	M	0.87	-0.75	45	1.25	-0.5	40	0.495	2.29715e-17	0.375	1	0.043412	0.246202
256	13	M	0.5	-0.25	23	1.37	-0.37	65	0.375	0.0868323	0.0899175	1.185	-0.118916	0.141718
257	13	M	0.5			0.62			0.5	0	0	0.62	0	0
258	13	F	0.25	-0.25	39	0.75	-0.5	109	0.125	0.025989	0.122268	0.5	-0.197003	-0.153915
259	13	F	0.87	-0.27	26	1.37	-0.37	176	0.735	0.0831143	0.106381	1.185	0.1832	-0.025747
260	13	F	0.75	-0.5	45	0.75	-0.12	152	0.5	1.53144e-17	0.25	0.69	0.0335516	-0.0497423
261	13	F	1.12	-1.12	25	1.12	-0.5	8	0.56	0.359961	0.428985	0.87	0.240315	0.0689093
262	13	M	1	-0.62	23	1	-0.62	143	0.69	0.215344	0.222995	0.69	0.0854476	-0.297991
263	13	M	0.62	-0.37	71	0.87	-0.5	127	0.435	-0.145782	0.113897	0.62	-0.0689093	-0.240315
264	13	M	-0.37	-0.5	44	-0.37	-0.62	123	-0.62	0.00872487	0.249848	-0.68	-0.126088	-0.283199
265	13	M	0.62	-0.37	36	0.37	-0.37	173	0.435	0.0571681	0.175945	0.185	0.179505	-0.0447556
266	13	M	0.25	-0.25	88	1.12	-0.75	90	0.125	-0.124696	0.00871956	0.745	-0.375	4.59431e-17
267	13	M	0.62	-0.25	95	1.5	-0.62	97	0.495	-0.123101	-0.021706	1.19	-0.300792	-0.0749958
268	13	M	-2.62	-0.62	93	-2.25	-1	115	-2.93	-0.308302	-0.0324038	-2.75	-0.321394	-0.383022
269	14	F	0.37	-0.25	30	0.87			0.245	0.0625	0.108253	0.87	0	0
270	14	M	1	-0.25	179	1.37	-0.37	46	0.875	0.124924	-0.00436244	1.185	-0.00645641	0.184887
271	14	M	-0.12	-0.37	15	-0.87			-0.305	0.160215	0.0925	-0.87	0	0
272	14	M	0.12			0.5	-0.37	170	0.12	0	0	0.315	0.173843	-0.0632737
273	14	M	-1.5	-0.25	39	-1	-0.87	110	-1.625	0.025989	0.122268	-1.435	-0.333229	-0.279613
274	14	M	0.87	-0.62	79	1.5	-0.5	70	0.56	-0.287427	0.116128	1.25	-0.191511	0.160697
275	14	M	0.37			0.62			0.37	0	0	0.62	0	0
276	14	M	0.75	-0.5	66	1.12	-0.62	27	0.5	-0.167283	0.185786	0.81	0.182213	0.250795
277	14	M	0.5	-0.62	103	0.87	-0.5	115	0.19	-0.278626	-0.135895	0.62	-0.160697	-0.191511
278	14	M	-0.12			0.62	-0.62	105	-0.12	0	0	0.31	-0.268468	-0.155
279	14	M	0.62	-0.62	79	0.75			0.31	-0.287427	0.116128	0.75	0	0
280	14	M	0.25			1	-0.62	21	0.25	0	0	0.69	0.230375	0.20743
281	14	F	0.62	-0.37	12	0.75	-0.25	13	0.435	0.169006	0.0752463	0.625	0.112349	0.0547964
282	14	F	0.62	-0.25	36	0.75			0.495	0.0386271	0.118882	0.75	0	0
283	14	F	0.25			0.62	-0.37	125	0.25	0	0	0.435	-0.0632737	-0.173843
284	14	F	0.5	-0.37	101	1	-0.75	105	0.315	-0.171529	-0.0693022	0.625	-0.32476	-0.1875
285	14	F	1.37	-1.12	16	0.25			0.81	0.474907	0.296755	0.25	0	0
286	14	F	0.25			0.62	-0.5	148	0.25	0	0	0.37	0.109593	-0.224699
287	14	F	-1	-0.5	174	0.37	-0.62	19	-1.25	0.244537	-0.0519779	0.06	0.244283	0.190855
288	14	F	0.37	-0.37	66	0.62	-0.37	51	0.185	-0.123789	0.137482	0.435	-0.0384637	0.180957
289	14	F	-0.62	-0.37	34	-0.75			-0.805	0.0693022	0.171529	-0.75	0	0
290	14	M	0.62	-0.62	22	0.87			0.31	0.222995	0.215344	0.87	0	0
291	14	M	0.5	-0.62	81	0.87	-0.37	79	0.19	-0.294828	0.0957953	0.685	-0.171529	0.0693022
292	14	M	-0.37	-0.62	70	0.25	-1.37	84	-0.68	-0.237474	0.199264	-0.435	-0.670031	0.14242
293	14	M	0.37	-0.12	3	0.5			0.31	0.0596713	0.00627171	0.5	0	0
294	14	M	0.25	-0.87	88	0.5	-1	96	-0.185	-0.43394	0.0303441	0	-0.489074	-0.103956
295	14	M	0.37	-0.37	4	0.37			0.185	0.1832	0.025747	0.37	0	0
296	14	M	0.25	-0.37	13	1.25	-0.37	17	0.065	0.166277	0.0810987	1.065	0.153372	0.103451
297	14	M	0.62	-0.5	160	1	-0.62	118	0.37	0.191511	-0.160697	0.69	-0.17335	-0.257002
298	14	M		-0.25	30	0.25	-0.25	98	-0.125	0.0625	0.108253	0.125	-0.120158	-0.0344547
299	14	M	0.37	-0.5	45	0.62			0.12	1.53144e-17	0.25	0.62	0	0
300	14	F	-0.75	-0.12	4	-0.5	-0.5	140	-0.81	0.0594161	0.00835039	-0.75	0.043412	-0.246202
301	14	F	0.37			1.12			0.37	0	0	1.12	0	0
302	14	F	0.25			0.62	-0.37	166	0.25	0	0	0.435	0.163345	-0.0868522
303	14	F	0.75	-0.37	64	1.37	-0.37	39	0.565	-0.113897	0.145782	1.185	0.0384637	0.180957
304	14	F	0.12	-0.62	112	0.62	-0.5	116	-0.19	-0.222995	-0.215344	0.37	-0.153915	-0.197003
305	14	F	-2			-1.5			-2	0	0	-1.5	0	0
306	14	F	-0.5	-0.25	48	-0.37	-0.25	113	-0.625	-0.0130661	0.124315	-0.495	-0.0868323	-0.0899175
307	14	M	0.87	-0.25	74	1.12			0.745	-0.106006	0.0662399	1.12	0	0
308	14	M	-0.25			0.62			-0.25	0	0	0.62	0	0
309	14	M	0.25	-0.37	36	0.37	-0.12	74	0.065	0.0571681	0.175945	0.31	-0.0508829	0.0317952
310	14	F	0.12			0.5			0.12	0	0	0.5	0	0
311	14	F	0.25	-0.37	31	0.37			0.065	0.0868522	0.163345	0.37	0	0
312	14	M	1.12	-0.25	39	1.12			0.995	0.025989	0.122268	1.12	0	0
313	14	M	0.37			0.75	-0.37	54	0.37	0	0	0.565	-0.0571681	0.175945
314	14	F	0.5	-0.5	64	0.37	-0.37	99	0.25	-0.153915	0.197003	0.185	-0.175945	-0.0571681
315	14	F	0.37	-0.37	97	0.75	-0.37	97	0.185	-0.179505	-0.0447556	0.565	-0.179505	-0.0447556
316	14	F	0	-2.87	22	0.25	-3	23	-1.435	1.03225	0.996835	-1.25	1.04199	1.07901
317	14	M	0.37			1.25			0.37	0	0	1.25	0	0
318	14	M	0.62	-0.87	73	0.87	-0.12	49	0.185	-0.360631	0.243249	0.81	-0.00835039	0.0594161
319	14	F	0.37			0.62			0.37	0	0	0.62	0	0
320	14	F	0.5			0.75			0.5	0	0	0.75	0	0
321	14	F	1	-0.25	48	0.87			0.875	-0.0130661	0.124315	0.87	0	0
322	14	F	0.12			1.75	-0.75	98	0.12	0	0	1.375	-0.360473	-0.103364
323	14	F	0.62	-0.5	156	0.75	-0.5	173	0.37	0.167283	-0.185786	0.5	0.242574	-0.0604805
324	14	F	0.37	-0.12	164	0.5			0.31	0.0508829	-0.0317952	0.5	0	0
325	14	F	-0.5	-0.5	100	-0.5			-0.75	-0.234923	-0.085505	-0.5	0	0
326	14	F	-0.75			-0.37			-0.75	0	0	-0.37	0	0
327	14	M	-0.25	-0.5	47	0.25	-0.75	43	-0.5	-0.0174391	0.249391	-0.125	0.0261587	0.374087
328	14	M	-2.5	-0.5	12	-2.12	-1.12	12	-2.75	0.228386	0.101684	-2.68	0.511585	0.227773
329	14	M	1	-0.75	51	0.87	-0.37	12	0.625	-0.0779669	0.366805	0.685	0.169006	0.0752463
330	14	M	0.25	-0.25	158	0.75	-0.37	158	0.125	0.0899175	-0.0868323	0.565	0.133078	-0.128512
331	14	M	0.62	-0.12	35	1.62	-0.37	131	0.56	0.0205212	0.0563816	1.435	-0.025747	-0.1832
332	14	M	-0.12			0.75	-0.12	4	-0.12	0	0	0.69	0.0594161	0.00835039
333	14	M	-0.75	-0.37	27	-0.75	-0.5	11	-0.935	0.10874	0.149668	-1	0.231796	0.0936516
334	14	M	0.12	-0.25	103	0.25	-0.25	31	-0.005	-0.112349	-0.0547964	0.125	0.0586839	0.110368
335	14	F	0			0.12	-0.5	167	0	0	0	-0.13	0.224699	-0.109593
336	14	F	0.5	-0.62	19	0.62	-0.25	10	0.19	0.244283	0.190855	0.495	0.117462	0.0427525
337	14	F	0.5	-0.62	37	0.5			0.19	0.0854476	0.297991	0.5	0	0
338	14	F	-1.25	-1.12	103	-1.25	-1.25	101	-1.81	-0.503325	-0.245488	-1.875	-0.57949	-0.234129
339	14	F	0.62	-1	135	0.87	-0.75	128	0.12	-9.18861e-17	-0.5	0.495	-0.0907207	-0.363861
340	15	M	-0.75	-0.75	51	-0.75			-1.125	-0.0779669	0.366805	-0.75	0	0
341	15	M	0.5	-0.37	20	0.25	-0.37	8	0.315	0.141718	0.118916	0.065	0.177833	0.0509929
342	15	M	1	-0.5	92	1	-0.25	83	0.75	-0.249391	-0.0174391	0.875	-0.121287	0.0302402
343	15	M	0.12	-0.62	75	0.37			-0.19	-0.268468	0.155	0.37	0	0
344	15	M	0.5	-0.87	47	0.12	-0.12	94	0.065	-0.0303441	0.43394	0.06	-0.0594161	-0.00835039
345	15	M	0.5	-0.12	73	0.5	-0.37	119	0.44	-0.0497423	0.0335516	0.315	-0.0980351	-0.156889
346	15	M	0.5	-0.25	83	1.25	-0.25	142	0.375	-0.121287	0.0302402	1.125	0.0302402	-0.121287
347	15	M	0.12	-0.5	105	0.75	-0.5	94	-0.13	-0.216506	-0.125	0.5	-0.247567	-0.0347933
348	15	M	0.12	-1	97	0	-0.62	74	-0.38	-0.485148	-0.120961	-0.31	-0.262895	0.164275
349	15	M	0.25	-0.25	162	1	-0.37	160	0.125	0.101127	-0.0734732	0.815	0.141718	-0.118916
350	15	M	0.62	-0.5	178	1.25	-0.62	164	0.37	0.249391	-0.0174391	0.94	0.262895	-0.164275
351	15	F	0.12	-0.25	162	0.12	-0.25	60	-0.005	0.101127	-0.0734732	-0.005	-0.0625	0.108253
352	15	F	-0.75	-0.25	180	-0.62			-0.875	0.125	-3.06287e-17	-0.62	0	0
353	15	F	0.5	-0.25	123	1	-0.37	109	0.375	-0.0508421	-0.114193	0.815	-0.145782	-0.113897
354	15	F	0.75	-0.5	97	1	-1	108	0.5	-0.242574	-0.0604805	0.5	-0.404508	-0.293893
355	15	F	0.5	-0.37	39	0.75	-0.25	13	0.315	0.0384637	0.180957	0.625	0.112349	0.0547964
356	15	F	0.62	-0.12	99	1.25			0.56	-0.0570634	-0.018541	1.25	0	0
357	15	F	0.5	-0.87	90	0.75	-0.37	142	0.065	-0.435	5.3294e-17	0.565	0.0447556	-0.179505
358	15	F	0.5	-0.25	167	0.62	-0.25	22	0.375	0.112349	-0.0547964	0.495	0.0899175	0.0868323
359	15	F	-0.25	-0.25	107	0	-0.75	23	-0.375	-0.10363	-0.0698991	-0.375	0.260497	0.269752
360	15	F	0.5			0.5			0.5	0	0	0.5	0	0
361	15	F	0.37	-0.25	25	0.62	-0.37	31	0.245	0.0803485	0.0957556	0.435	0.0868522	0.163345
362	15	M	-0.12			0.37	-0.25	134	-0.12	0	0	0.245	-0.00436244	-0.124924
363	15	M	0.5	-0.37	35	0.75	-0.62	21	0.315	0.0632737	0.173843	0.44	0.230375	0.20743
364	15	M	1	-0.37	77	0.87			0.815	-0.166277	0.0810987	0.87	0	0
365	15	M	0.37	-0.75	175	0.87	-0.37	155	-0.005	0.369303	-0.0651181	0.685	0.118916	-0.141718
366	15	M	0.62	-0.37	66	0.37	-0.37	88	0.435	-0.123789	0.137482	0.185	-0.184549	0.0129049
367	15	M	0.5	-0.5	33	0.87	-0.12	5	0.25	0.101684	0.228386	0.81	0.0590885	0.0104189
368	15	M	0.37	-0.25	171	0.75	-0.5	160	0.245	0.118882	-0.0386271	0.5	0.191511	-0.160697
369	15	M	0.25			0.62			0.25	0	0	0.62	0	0
370	15	F	0.5			1			0.5	0	0	1	0	0
371	15	F	-2	-0.37	49	-1.5	-0.62	84	-2.185	-0.025747	0.1832	-1.81	-0.303226	0.0644526
372	15	F	0.37	-0.25	38	0.62	-0.5	180	0.245	0.0302402	0.121287	0.37	0.25	-6.12574e-17
373	15	F	0.62	-0.75	27	0.87	-1.25	176	0.245	0.220419	0.303381	0.245	0.618918	-0.0869832
374	15	F	0.87	-0.5	40	1.12	-0.25	6	0.62	0.043412	0.246202	0.995	0.122268	0.025989
375	15	M	0.62	-0.62	9	1	-0.37	124	0.31	0.294828	0.0957953	0.815	-0.0693022	-0.171529
376	15	M	0.87	-1.62	26	1	-0.12	6	0.06	0.498686	0.638289	0.94	0.0586889	0.0124747
377	15	M	0.25	-0.5	29	0.87	-0.75	14	0	0.13248	0.212012	0.495	0.331105	0.176052
378	15	M	-0.12			0.5			-0.12	0	0	0.5	0	0
379	15	F	0.5	-0.75	28	0.87			0.125	0.209697	0.310889	0.87	0	0
380	15	F	0.62	-0.5	70	1			0.37	-0.191511	0.160697	1	0	0
381	15	F	0.5	-0.37	13	0.5			0.315	0.166277	0.0810987	0.5	0	0
382	15	F	0.5	-0.25	90	0.5			0.375	-0.125	1.53144e-17	0.5	0	0
383	15	F	-1.62	-0.75	177	-1.5	-0.5	119	-1.995	0.372946	-0.0391982	-1.75	-0.13248	-0.212012
384	15	F	0.62			1			0.62	0	0	1	0	0
385	16	M	-0.12			0.12	-0.87	163	-0.12	0	0	-0.315	0.360631	-0.243249
386	16	M	-2.5			-2.5	-0.12	51	-2.5	0	0	-2.56	-0.0124747	0.0586889
387	16	M	0.62	-0.37	2	0.75	-0.12	40	0.435	0.184549	0.0129049	0.69	0.0104189	0.0590885
